# Supplementary material for: Comparative analysis of proso millet (Panicum miliaceum L.) leaf transcriptomes for insight into drought tolerance mechanisms
Source: BMC Plant Biol. 2019 Sep 11;19:397. doi: 10.1186/s12870-019-2001-x (PMC6737659; doi:10.1186/s12870-019-2001-x)
Supplement: Supplementary file 1 — Table S1. Information on the primers involved in the qRT-PCR experiments. Table S2. Germination rates of 37 core Chinese proso millet cultivars. Table S3. Information on the pathways with the most quantities of DEGs in different KEGG classes. Table S4. Information on the top 30 GO categories with the most quantities of DEGs in the three major GO classes in both cultivars. Table S5. Information on the DEGs involved in the KEGG pathways in both cultivars. Table S6. Level 3 GO annotations of the DEGs in three major GO classes in both cultivars. Table S7. Profiles of the top 10 pathways with the most quantities of DEGs and photosynthesis pathway based on KEGG pathway enrichment analysis. (XLSX 36 kb) [file 12870_2019_2001_MOESM1_ESM.xlsx]

## Sheet: Table S1
Primers	Sequence
Actin-F	GTATGGCTGACACCATCACC
Actin-R	ACCGAAGCCCCTCTTAACCC
Unigene000666-QF	AACACGAGAGAGATCGACATGG
Unigene000666-QR	AACGGCAGTTAAGACCCATACTG
Unigene002552-QF	GGCATCATCCGGTTTCATAAG
Unigene002552-QR	GAGTTGCGCAGCGACTGTG
Unigene008291-QF	AACCACGCACCCAACAGC
Unigene008291-QR	CAGAACTTCCGCAGCATCG
Unigene038857-QF	TGCGGTGTCTTGTGTTCTATCC
Unigene038857-QR	AAGGTCCTGATCACCAGCTCTC
Unigene043791-QF	TCATCCTGCCTTAATTGGTTCC
Unigene043791-QR	GGCTTCTTTTGGGTGCTGTG
Unigene050227-QF	GCGATTTGAGCGTCTTCTCG
Unigene050227-QR	CATTCTGCGTTGTCCGTGTG
Unigene056050-QF	AGGACTTCTACTCGTCGCTCTTC
Unigene056050-QR	CATCCACCATCCTCTCACGG
Unigene056380-QF	TCTGTGCCTTCTACTTGCTTGTC
Unigene056380-QR	TTCCAATAAAGCTGTGGCTATTG

## Sheet: Table S2
Cultivars	ck1	ck2	ck3	Treatment 1	Treatment 2	Treatment 3	The germination rate of the control group	The germination rate of the treatment group	The relative germination rate
Yumi 2	94	94	94	85	79	49	94	71	75.5319
Longmi 4	99	94	96	74	74	82	96.3333	76.6667	79.5848
Longmi 8	96	91	94	69	79	75	93.6667	74.3333	79.3594
Ningmi 15	87	90	89	89	88	85	88.6667	87.3333	98.4962
Pinmi 1	89	92	91	92	84	86	90.6667	87.3333	96.3235
Jinshu 8	95	95	95	90	86	91	95	89	93.6842
Longshu 21	96	98	97	93	85	89	97	89	91.7526
Chimi 2	95	98	99	89	86	95	97.3333	90	92.4658
Jinshu 1	96	94	95	54	51	37	95	47.3333	49.8246
Jinshu 3	94	89	92	54	77	30	91.6667	53.6667	58.5455
Jinshu 4	87	87	87	64	75	69	87	69.3333	79.6935
Jinshu 5	88	96	92	85	64	89	92	79.3333	86.2319
Jinshu 6	95	98	97	50	44	47	96.6667	47	48.6207
Jinshu 7	95	96	95	57	74	75	95.3333	68.6667	72.028
Jinshu 9	92	79	85	78	61	22	85.3333	53.6667	62.8906
Gumi 21	84	82	83	87	81	85	83	84.3333	101.606
Qishu 1	98	100	99	80	82	67	99	76.3333	77.1044
Yimi 5	99	99	99	59	92	45	99	65.3333	65.9933
Ningmi 9	99	99	99	27	77	55	99	53	53.5354
Ningmi 10	93	92	92	35	43	51	92.3333	43	46.5704
Ningmi 13	83	80	82	79	78	80	81.6667	79	96.7347
Yanshu 7	97	87	92	71	28	47	92	48.6667	52.8986
Yanshu 8	94	80	87	87	77	79	87	81	93.1034
Longmi 7	68	80	74	75	67	78	74	73.3333	99.0991
Longmi 10	92	93	92	62	60	71	92.3333	64.3333	69.6751
Longmi 11	86	91	88	89	78	89	88.3333	85.3333	96.6038
Neimi 3	96	97	97	81	88	82	96.6667	83.6667	86.5517
Neimi 5	96	95	95	93	93	91	95.3333	92.3333	96.8531
Neimi 6	95	92	94	88	92	92	93.6667	90.6667	96.7972
Neimi 8	98	96	97	90	90	94	97	91.3333	94.1581
Neimi 9	89	96	92	83	90	91	92.3333	88	95.3069
Nianfeng 5	97	99	98	79	86	67	98	77.3333	78.9116
Mengjingmi 1	86	94	90	84	81	91	90	85.3333	94.8148
Chimi 1	89	93	92	65	59	62	91.3333	62	67.8832
Chishu 1	95	93	87	67	74	58	91.6667	66.3333	72.3636
Chishu 2	88	95	87	62	68	61	90	63.6667	70.7407
Yumi 3	95	96	94	55	61	58	95	58	61.0526
The mean germination rate	-	-	-	-	-	-	92.2793	72.8649	78.9612
The highest germination rate	-	-	-	-	-	-	99	92.3333	101.606
The lowest germination rate	-	-	-	-	-	-	74	43	46.5704

## Sheet: Table S3
KEGG A class	KEGG B class	Pathways	No.of genes	Pathway ID
Cellular Processes	Transport and catabolism	Endocytosis	175	ko04144
Cellular Processes	Transport and catabolism	Peroxisome	115	ko04146
Cellular Processes	Transport and catabolism	Phagosome	99	ko04145
Cellular Processes	Transport and catabolism	Regulation of autophagy	43	ko04140
Environmental Information Processing	Signal transduction	Plant hormone signal transduction	274	ko04075
Environmental Information Processing	Signal transduction	Phosphatidylinositol signaling system	84	ko04070
Environmental Information Processing	Membrane transport	ABC transporters	60	ko02010
Genetic Information Processing	Translation	Ribosome	313	ko03010
Genetic Information Processing	Transcription	Spliceosome	241	ko03040
Genetic Information Processing	Folding, sorting and degradation	Protein processing in endoplasmic reticulum	231	ko04141
Genetic Information Processing	Translation	RNA transport	191	ko03013
Genetic Information Processing	Folding, sorting and degradation	Ubiquitin mediated proteolysis	163	ko04120
Genetic Information Processing	Folding, sorting and degradation	RNA degradation	148	ko03018
Genetic Information Processing	Translation	mRNA surveillance pathway	130	ko03015
Genetic Information Processing	Translation	Ribosome biogenesis in eukaryotes	114	ko03008
Genetic Information Processing	Replication and repair	Homologous recombination	103	ko03440
Genetic Information Processing	Replication and repair	Nucleotide excision repair	101	ko03420
Metabolism	Global and Overview	Carbon metabolism	369	ko01200
Metabolism	Global and Overview	Biosynthesis of amino acids	280	ko01230
Metabolism	Biosynthesis of other secondary metabolites	Phenylpropanoid biosynthesis	231	ko00940
Metabolism	Nucleotide metabolism	Purine metabolism	223	ko00230
Metabolism	Carbohydrate metabolism	Starch and sucrose metabolism	217	ko00500
Metabolism	Nucleotide metabolism	Pyrimidine metabolism	183	ko00240
Metabolism	Carbohydrate metabolism	Glycolysis / Gluconeogenesis	178	ko00010
Metabolism	Energy metabolism	Oxidative phosphorylation	173	ko00190
Metabolism	Carbohydrate metabolism	Amino sugar and nucleotide sugar metabolism	152	ko00520
Metabolism	Lipid metabolism	Glycerophospholipid metabolism	126	ko00564
Organismal Systems	Environmental adaptation	Plant-pathogen interaction	212	ko04626
Organismal Systems	Environmental adaptation	Circadian rhythm - plant	48	ko04712

## Sheet: Table S4
NM5			JS6
	Categories	No.of genes	Categories	No.of genes
Biological process	organic substance metabolic process	1179	organic substance metabolic process	1306
	cellular metabolic process	1101	cellular metabolic process	1200
	primary metabolic process	1005	primary metabolic process	1110
	single-organism metabolic process	622	single-organism cellular process	699
	single-organism cellular process	617	single-organism metabolic process	663
	nitrogen compound metabolic process	461	nitrogen compound metabolic process	554
	biosynthetic process	321	biosynthetic process	377
	establishment of localization	300	establishment of localization	336
	cellular component organization	119	cellular component organization	136
	response to stress	113	regulation of biological process	133
	regulation of biological process	103	response to stress	113
	response to chemical	100	response to chemical	111
	single-organism localization	99	single-organism localization	107
	cellular response to stimulus	88	cellular response to stimulus	101
	single organism signaling	66	single organism signaling	75
	single-multicellular organism process	60	anatomical structure development	70
	single-organism developmental process	57	single-organism developmental process	69
	anatomical structure development	56	single-multicellular organism process	69
	regulation of biological quality	54	regulation of biological quality	59
	macromolecule localization	53	macromolecule localization	58
	catabolic process	49	response to endogenous stimulus	49
	cellular detoxification	42	cellular component biogenesis	49
	response to endogenous stimulus	36	catabolic process	45
	cellular component biogenesis	34	reproductive process	43
	response to abiotic stimulus	33	developmental process involved in reproduction	38
	reproductive process	32	regulation of molecular function	36
	developmental process involved in reproduction	30	cellular detoxification	34
	regulation of molecular function	30	response to abiotic stimulus	33
	response to external stimulus	29	response to external stimulus	29
	response to other organism	23	cellular localization	28
Cellular component	membrane part	1073	membrane part	1110
	intrinsic component of membrane	1048	intrinsic component of membrane	1081
	cell part	880	cell part	961
	intracellular	781	intracellular	869
	intracellular part	779	intracellular part	865
	intracellular organelle	614	intracellular organelle	662
	membrane-bounded organelle	559	membrane-bounded organelle	607
	organelle part	236	organelle part	237
	intracellular organelle part	235	intracellular organelle part	236
	ribonucleoprotein complex	110	ribonucleoprotein complex	139
	non-membrane-bounded organelle	83	non-membrane-bounded organelle	87
	protein complex	69	protein complex	82
	envelope	58	envelope	48
	cell periphery	40	cell periphery	42
	endomembrane system	37	endomembrane system	41
	external encapsulating structure	34	membrane protein complex	40
	organelle lumen	31	external encapsulating structure	37
	membrane protein complex	30	organelle lumen	35
	photosynthetic membrane	27	photosynthetic membrane	33
	cell-cell junction	24	cell-cell junction	29
	organelle membrane	24	organelle membrane	28
	nuclear outer membrane-endoplasmic reticulum membrane network	20	nuclear outer membrane-endoplasmic reticulum membrane network	19
	viral capsid	12	viral capsid	14
	virion part	12	virion part	14
	chromatin	8	whole membrane	13
	plasma membrane	7	chromatin	7
	whole membrane	7	plasma membrane	6
	methyltransferase complex	3	coated membrane	6
	endoplasmic reticulum membrane	3	methyltransferase complex	3
	plasma membrane part	2	plasma membrane part	2
Molecular function	organic cyclic compound binding	760	organic cyclic compound binding	846
	heterocyclic compound binding	727	heterocyclic compound binding	800
	ion binding	559	ion binding	596
	transferase activity	534	transferase activity	582
	small molecule binding	470	small molecule binding	524
	carbohydrate derivative binding	414	carbohydrate derivative binding	459
	hydrolase activity	392	hydrolase activity	435
	oxidoreductase activity	240	oxidoreductase activity	257
	transmembrane transporter activity	137	transmembrane transporter activity	146
	substrate-specific transporter activity	98	protein binding	120
	protein binding	93	substrate-specific transporter activity	112
	lyase activity	53	lyase activity	55
	isomerase activity	46	isomerase activity	44
	metal cluster binding	28	ligase activity	29
	ligase activity	26	metal cluster binding	27
	cofactor binding	23	cofactor binding	25
	macromolecular complex binding	10	macromolecular complex binding	12
	receptor signaling protein activity	9	lipid binding	8
	pattern binding	7	receptor signaling protein activity	7
	lipid binding	6	enzyme regulator activity	7
	enzyme regulator activity	6	receptor activity	5
	carbohydrate transporter activity	5	signaling receptor activity	5
	carbohydrate binding	4	pattern binding	5
	receptor activity	4	carbohydrate binding	4
	signaling receptor activity	4	transcription factor activity, transcription factor binding	2
	transcription factor activity, core RNA polymerase binding	2	transcription factor activity, core RNA polymerase binding	2
	cyclase activity	1	carbohydrate transporter activity	2
	carbohydrate derivative transporter activity	1	cyclase activity	1
	transcription factor activity, transcription factor binding	0	carbohydrate derivative transporter activity	1
	peroxidase activity	0	peroxidase activity	1

## Sheet: Table S5
NM5			JS6
Pathway	Pathway ID	No.of genes	Pathway	Pathway ID	No.of genes
Glycolysis / Gluconeogenesis	ko00010	60(3.45%)	Glycolysis / Gluconeogenesis	ko00010	61(3.14%)
Citrate cycle (TCA cycle)	ko00020	10(0.58%)	Citrate cycle (TCA cycle)	ko00020	17(0.87%)
Pentose phosphate pathway	ko00030	22(1.27%)	Pentose phosphate pathway	ko00030	22(1.13%)
Pentose and glucuronate interconversions	ko00040	20(1.15%)	Pentose and glucuronate interconversions	ko00040	20(1.03%)
Fructose and mannose metabolism	ko00051	32(1.84%)	Fructose and mannose metabolism	ko00051	32(1.65%)
Galactose metabolism	ko00052	30(1.73%)	Galactose metabolism	ko00052	36(1.85%)
Ascorbate and aldarate metabolism	ko00053	14(0.81%)	Ascorbate and aldarate metabolism	ko00053	15(0.77%)
Fatty acid biosynthesis	ko00061	19(1.09%)	Fatty acid biosynthesis	ko00061	25(1.29%)
Fatty acid elongation	ko00062	21(1.21%)	Fatty acid elongation	ko00062	25(1.29%)
Fatty acid degradation	ko00071	23(1.32%)	Fatty acid degradation	ko00071	26(1.34%)
Synthesis and degradation of ketone bodies	ko00072	2(0.12%)	Synthesis and degradation of ketone bodies	ko00072	3(0.15%)
Cutin, suberine and wax biosynthesis	ko00073	17(0.98%)	Cutin, suberine and wax biosynthesis	ko00073	17(0.87%)
Steroid biosynthesis	ko00100	14(0.81%)	Steroid biosynthesis	ko00100	9(0.46%)
Ubiquinone and other terpenoid-quinone biosynthesis	ko00130	13(0.75%)	Ubiquinone and other terpenoid-quinone biosynthesis	ko00130	16(0.82%)
Oxidative phosphorylation	ko00190	26(1.5%)	Oxidative phosphorylation	ko00190	41(2.11%)
Photosynthesis	ko00195	34(1.96%)	Photosynthesis	ko00195	40(2.06%)
Photosynthesis - antenna proteins	ko00196	11(0.63%)	Photosynthesis - antenna proteins	ko00196	12(0.62%)
Arginine biosynthesis	ko00220	13(0.75%)	Arginine biosynthesis	ko00220	12(0.62%)
Purine metabolism	ko00230	49(2.82%)	Purine metabolism	ko00230	66(3.4%)
Caffeine metabolism	ko00232	1(0.06%)	Caffeine metabolism	ko00232	1(0.05%)
Pyrimidine metabolism	ko00240	45(2.59%)	Pyrimidine metabolism	ko00240	62(3.19%)
Alanine, aspartate and glutamate metabolism	ko00250	25(1.44%)	Alanine, aspartate and glutamate metabolism	ko00250	24(1.24%)
Glycine, serine and threonine metabolism	ko00260	33(1.9%)	Glycine, serine and threonine metabolism	ko00260	31(1.6%)
Monobactam biosynthesis	ko00261	5(0.29%)	Monobactam biosynthesis	ko00261	5(0.26%)
Cysteine and methionine metabolism	ko00270	29(1.67%)	Cysteine and methionine metabolism	ko00270	34(1.75%)
Valine, leucine and isoleucine degradation	ko00280	26(1.5%)	Valine, leucine and isoleucine degradation	ko00280	29(1.49%)
Valine, leucine and isoleucine biosynthesis	ko00290	8(0.46%)	Valine, leucine and isoleucine biosynthesis	ko00290	8(0.41%)
Lysine biosynthesis	ko00300	9(0.52%)	Lysine biosynthesis	ko00300	8(0.41%)
Lysine degradation	ko00310	13(0.75%)	Lysine degradation	ko00310	21(1.08%)
Arginine and proline metabolism	ko00330	25(1.44%)	Arginine and proline metabolism	ko00330	28(1.44%)
Histidine metabolism	ko00340	5(0.29%)	Histidine metabolism	ko00340	5(0.26%)
Tyrosine metabolism	ko00350	18(1.04%)	Tyrosine metabolism	ko00350	18(0.93%)
Phenylalanine metabolism	ko00360	13(0.75%)	Phenylalanine metabolism	ko00360	18(0.93%)
Tryptophan metabolism	ko00380	11(0.63%)	Tryptophan metabolism	ko00380	15(0.77%)
Phenylalanine, tyrosine and tryptophan biosynthesis	ko00400	13(0.75%)	Phenylalanine, tyrosine and tryptophan biosynthesis	ko00400	14(0.72%)
beta-Alanine metabolism	ko00410	24(1.38%)	beta-Alanine metabolism	ko00410	26(1.34%)
Taurine and hypotaurine metabolism	ko00430	4(0.23%)	Taurine and hypotaurine metabolism	ko00430	5(0.26%)
Selenocompound metabolism	ko00450	3(0.17%)	Selenocompound metabolism	ko00450	5(0.26%)
Cyanoamino acid metabolism	ko00460	24(1.38%)	Cyanoamino acid metabolism	ko00460	34(1.75%)
Glutathione metabolism	ko00480	39(2.24%)	Glutathione metabolism	ko00480	44(2.26%)
Starch and sucrose metabolism	ko00500	85(4.89%)	Starch and sucrose metabolism	ko00500	99(5.1%)
N-Glycan biosynthesis	ko00510	13(0.75%)	N-Glycan biosynthesis	ko00510	16(0.82%)
Other glycan degradation	ko00511	15(0.86%)	Other glycan degradation	ko00511	14(0.72%)
Other types of O-glycan biosynthesis	ko00514	1(0.06%)	Other types of O-glycan biosynthesis	ko00514	2(0.1%)
Amino sugar and nucleotide sugar metabolism	ko00520	49(2.82%)	Amino sugar and nucleotide sugar metabolism	ko00520	50(2.57%)
Glycosaminoglycan degradation	ko00531	11(0.63%)	Glycosaminoglycan degradation	ko00531	15(0.77%)
Glycerolipid metabolism	ko00561	31(1.78%)	Glycerolipid metabolism	ko00561	33(1.7%)
Inositol phosphate metabolism	ko00562	20(1.15%)	Inositol phosphate metabolism	ko00562	25(1.29%)
Glycosylphosphatidylinositol(GPI)-anchor biosynthesis	ko00563	5(0.29%)	Glycosylphosphatidylinositol(GPI)-anchor biosynthesis	ko00563	6(0.31%)
Glycerophospholipid metabolism	ko00564	42(2.42%)	Glycerophospholipid metabolism	ko00564	52(2.68%)
Ether lipid metabolism	ko00565	9(0.52%)	Ether lipid metabolism	ko00565	14(0.72%)
Arachidonic acid metabolism	ko00590	3(0.17%)	Arachidonic acid metabolism	ko00590	4(0.21%)
Linoleic acid metabolism	ko00591	12(0.69%)	Linoleic acid metabolism	ko00591	14(0.72%)
alpha-Linolenic acid metabolism	ko00592	24(1.38%)	alpha-Linolenic acid metabolism	ko00592	23(1.18%)
Sphingolipid metabolism	ko00600	14(0.81%)	Sphingolipid metabolism	ko00600	17(0.87%)
Glycosphingolipid biosynthesis - globo series	ko00603	8(0.46%)	Glycosphingolipid biosynthesis - globo series	ko00603	10(0.51%)
Glycosphingolipid biosynthesis - ganglio series	ko00604	5(0.29%)	Glycosphingolipid biosynthesis - ganglio series	ko00604	6(0.31%)
Pyruvate metabolism	ko00620	29(1.67%)	Pyruvate metabolism	ko00620	35(1.8%)
Glyoxylate and dicarboxylate metabolism	ko00630	28(1.61%)	Glyoxylate and dicarboxylate metabolism	ko00630	28(1.44%)
Propanoate metabolism	ko00640	4(0.23%)	Propanoate metabolism	ko00640	10(0.51%)
Butanoate metabolism	ko00650	10(0.58%)	Butanoate metabolism	ko00650	10(0.51%)
C5-Branched dibasic acid metabolism	ko00660	1(0.06%)	C5-Branched dibasic acid metabolism	ko00660	1(0.05%)
One carbon pool by folate	ko00670	11(0.63%)	One carbon pool by folate	ko00670	9(0.46%)
Carbon fixation in photosynthetic organisms	ko00710	35(2.01%)	Carbon fixation in photosynthetic organisms	ko00710	34(1.75%)
Thiamine metabolism	ko00730	7(0.4%)	Thiamine metabolism	ko00730	9(0.46%)
Riboflavin metabolism	ko00740	3(0.17%)	Riboflavin metabolism	ko00740	4(0.21%)
Vitamin B6 metabolism	ko00750	4(0.23%)	Vitamin B6 metabolism	ko00750	3(0.15%)
Nicotinate and nicotinamide metabolism	ko00760	6(0.35%)	Nicotinate and nicotinamide metabolism	ko00760	8(0.41%)
Pantothenate and CoA biosynthesis	ko00770	22(1.27%)	Pantothenate and CoA biosynthesis	ko00770	19(0.98%)
Biotin metabolism	ko00780	14(0.81%)	Biotin metabolism	ko00780	16(0.82%)
Folate biosynthesis	ko00790	12(0.69%)	Folate biosynthesis	ko00790	9(0.46%)
Porphyrin and chlorophyll metabolism	ko00860	25(1.44%)	Porphyrin and chlorophyll metabolism	ko00860	25(1.29%)
Terpenoid backbone biosynthesis	ko00900	13(0.75%)	Terpenoid backbone biosynthesis	ko00900	14(0.72%)
Monoterpenoid biosynthesis	ko00902	6(0.35%)	Monoterpenoid biosynthesis	ko00902	7(0.36%)
Limonene and pinene degradation	ko00903	1(0.06%)	Limonene and pinene degradation	ko00903	2(0.1%)
Diterpenoid biosynthesis	ko00904	16(0.92%)	Diterpenoid biosynthesis	ko00904	15(0.77%)
Brassinosteroid biosynthesis	ko00905	6(0.35%)	Brassinosteroid biosynthesis	ko00905	5(0.26%)
Carotenoid biosynthesis	ko00906	15(0.86%)	Carotenoid biosynthesis	ko00906	14(0.72%)
Zeatin biosynthesis	ko00908	7(0.4%)	Zeatin biosynthesis	ko00908	6(0.31%)
Sesquiterpenoid and triterpenoid biosynthesis	ko00909	7(0.4%)	Sesquiterpenoid and triterpenoid biosynthesis	ko00909	7(0.36%)
Nitrogen metabolism	ko00910	18(1.04%)	Nitrogen metabolism	ko00910	18(0.93%)
Sulfur metabolism	ko00920	12(0.69%)	Sulfur metabolism	ko00920	12(0.62%)
Phenylpropanoid biosynthesis	ko00940	95(5.47%)	Phenylpropanoid biosynthesis	ko00940	96(4.94%)
Flavonoid biosynthesis	ko00941	9(0.52%)	Flavonoid biosynthesis	ko00941	13(0.67%)
Flavone and flavonol biosynthesis	ko00944	3(0.17%)	Flavone and flavonol biosynthesis	ko00944	3(0.15%)
Stilbenoid, diarylheptanoid and gingerol biosynthesis	ko00945	3(0.17%)	Stilbenoid, diarylheptanoid and gingerol biosynthesis	ko00945	6(0.31%)
Isoquinoline alkaloid biosynthesis	ko00950	8(0.46%)	Isoquinoline alkaloid biosynthesis	ko00950	8(0.41%)
Tropane, piperidine and pyridine alkaloid biosynthesis	ko00960	8(0.46%)	Tropane, piperidine and pyridine alkaloid biosynthesis	ko00960	8(0.41%)
Aminoacyl-tRNA biosynthesis	ko00970	12(0.69%)	Aminoacyl-tRNA biosynthesis	ko00970	16(0.82%)
Biosynthesis of unsaturated fatty acids	ko01040	17(0.98%)	Biosynthesis of unsaturated fatty acids	ko01040	20(1.03%)
Carbon metabolism	ko01200	108(6.21%)	Carbon metabolism	ko01200	117(6.02%)
2-Oxocarboxylic acid metabolism	ko01210	16(0.92%)	2-Oxocarboxylic acid metabolism	ko01210	17(0.87%)
Fatty acid metabolism	ko01212	33(1.9%)	Fatty acid metabolism	ko01212	42(2.16%)
Degradation of aromatic compounds	ko01220	4(0.23%)	Degradation of aromatic compounds	ko01220	4(0.21%)
Biosynthesis of amino acids	ko01230	89(5.12%)	Biosynthesis of amino acids	ko01230	88(4.53%)
ABC transporters	ko02010	10(0.58%)	ABC transporters	ko02010	11(0.57%)
Ribosome biogenesis in eukaryotes	ko03008	32(1.84%)	Ribosome biogenesis in eukaryotes	ko03008	43(2.21%)
Ribosome	ko03010	106(6.1%)	Ribosome	ko03010	119(6.12%)
RNA transport	ko03013	34(1.96%)	RNA transport	ko03013	47(2.42%)
mRNA surveillance pathway	ko03015	21(1.21%)	mRNA surveillance pathway	ko03015	27(1.39%)
RNA degradation	ko03018	39(2.24%)	RNA degradation	ko03018	50(2.57%)
RNA polymerase	ko03020	12(0.69%)	RNA polymerase	ko03020	20(1.03%)
Basal transcription factors	ko03022	17(0.98%)	Basal transcription factors	ko03022	9(0.46%)
DNA replication	ko03030	23(1.32%)	DNA replication	ko03030	27(1.39%)
Spliceosome	ko03040	51(2.93%)	Spliceosome	ko03040	71(3.65%)
Proteasome	ko03050	4(0.23%)	Proteasome	ko03050	4(0.21%)
Protein export	ko03060	14(0.81%)	Protein export	ko03060	15(0.77%)
Base excision repair	ko03410	18(1.04%)	Base excision repair	ko03410	20(1.03%)
Nucleotide excision repair	ko03420	25(1.44%)	Nucleotide excision repair	ko03420	27(1.39%)
Mismatch repair	ko03430	20(1.15%)	Mismatch repair	ko03430	26(1.34%)
Homologous recombination	ko03440	22(1.27%)	Homologous recombination	ko03440	30(1.54%)
Non-homologous end-joining	ko03450	3(0.17%)	Non-homologous end-joining	ko03450	4(0.21%)
Phosphatidylinositol signaling system	ko04070	26(1.5%)	Phosphatidylinositol signaling system	ko04070	29(1.49%)
Plant hormone signal transduction	ko04075	121(6.96%)	Plant hormone signal transduction	ko04075	122(6.28%)
Ubiquitin mediated proteolysis	ko04120	44(2.53%)	Ubiquitin mediated proteolysis	ko04120	46(2.37%)
Sulfur relay system	ko04122	4(0.23%)	Sulfur relay system	ko04122	4(0.21%)
SNARE interactions in vesicular transport	ko04130	21(1.21%)	SNARE interactions in vesicular transport	ko04130	17(0.87%)
Regulation of autophagy	ko04140	12(0.69%)	Regulation of autophagy	ko04140	11(0.57%)
Protein processing in endoplasmic reticulum	ko04141	78(4.49%)	Protein processing in endoplasmic reticulum	ko04141	79(4.07%)
Endocytosis	ko04144	40(2.3%)	Endocytosis	ko04144	49(2.52%)
Phagosome	ko04145	29(1.67%)	Phagosome	ko04145	34(1.75%)
Peroxisome	ko04146	41(2.36%)	Peroxisome	ko04146	44(2.26%)
Plant-pathogen interaction	ko04626	63(3.62%)	Plant-pathogen interaction	ko04626	71(3.65%)
Circadian rhythm - plant	ko04712	20(1.15%)	Circadian rhythm - plant	ko04712	22(1.13%)

## Sheet: Table S6
JS6			NM5
Ontology	Class	No.of genes	Ontology	Class	No.of genes
biological process	single-organism metabolic process	663	biological process	single-organism metabolic process	622
biological process	protein folding	7	biological process	cellular detoxification	42
biological process	response to other organism	22	biological process	response to other organism	23
biological process	response to chemical	111	biological process	response to biotic stimulus	23
biological process	response to external stimulus	29	biological process	response to external stimulus	29
biological process	response to biotic stimulus	22	biological process	response to stress	113
biological process	response to endogenous stimulus	49	biological process	response to chemical	100
biological process	regulation of biological quality	59	biological process	regulation of biological quality	54
biological process	anatomical structure formation involved in morphogenesis	5	biological process	immune effector process	2
biological process	cell wall organization or biogenesis	16	biological process	autophagy	1
biological process	anatomical structure morphogenesis	24	biological process	modification of morphology or physiology of other organism	1
biological process	autophagy	1	biological process	pigmentation	1
biological process	cell adhesion	1	biological process	protein folding	4
biological process	modification of morphology or physiology of other organism	1	biological process	immune response	5
biological process	pigmentation	1	biological process	circadian rhythm	2
biological process	single organism cell adhesion	1	biological process	hormone metabolic process	2
biological process	single-organism cellular process	699	biological process	interspecies interaction between organisms	2
biological process	anatomical structure development	70	biological process	cell wall organization or biogenesis	13
biological process	response to stress	113	biological process	single-organism localization	99
biological process	regulation of biological process	133	biological process	response to abiotic stimulus	33
biological process	circadian rhythm	2	biological process	catabolic process	49
biological process	hormone metabolic process	2	biological process	multi-multicellular organism process	1
biological process	interspecies interaction between organisms	2	biological process	anatomical structure formation involved in morphogenesis	3
biological process	single-organism localization	107	biological process	multi-organism cellular process	2
biological process	cellular detoxification	34	biological process	activation of immune response	1
biological process	multi-multicellular organism process	1	biological process	response to endogenous stimulus	36
biological process	establishment of localization	336	biological process	anatomical structure morphogenesis	17
biological process	multi-organism reproductive process	2	biological process	establishment of localization	300
biological process	cell growth	3	biological process	single organism signaling	66
biological process	single-organism developmental process	69	biological process	anatomical structure development	56
biological process	developmental process involved in reproduction	38	biological process	multi-organism reproductive process	1
biological process	cellular component biogenesis	49	biological process	single-multicellular organism process	60
biological process	immune response	4	biological process	single-organism cellular process	617
biological process	cell proliferation	3	biological process	single-organism developmental process	57
biological process	multi-organism cellular process	2	biological process	developmental growth	1
biological process	response to abiotic stimulus	33	biological process	developmental process involved in reproduction	30
biological process	single organism signaling	75	biological process	cellular metabolic process	1101
biological process	immune effector process	1	biological process	cell growth	1
biological process	sexual reproduction	1	biological process	detection of stimulus	2
biological process	single-multicellular organism process	69	biological process	cellular response to stimulus	88
biological process	detection of stimulus	4	biological process	cell proliferation	1
biological process	reproductive process	43	biological process	regulation of molecular function	30
biological process	biosynthetic process	377	biological process	methylation	8
biological process	methylation	12	biological process	regulation of biological process	103
biological process	nitrogen compound metabolic process	554	biological process	reproductive process	32
biological process	cellular response to stimulus	101	biological process	maintenance of location	1
biological process	regulation of molecular function	36	biological process	cellular component biogenesis	34
biological process	single organism reproductive process	10	biological process	single organism reproductive process	6
biological process	catabolic process	45	biological process	biosynthetic process	321
biological process	developmental growth	1	biological process	meiotic cell cycle	1
biological process	cellular metabolic process	1200	biological process	meiotic cell cycle process	1
biological process	meiotic cell cycle	3	biological process	cellular localization	23
biological process	meiotic cell cycle process	3	biological process	primary metabolic process	1005
biological process	organic substance metabolic process	1306	biological process	cell cycle process	7
biological process	primary metabolic process	1110	biological process	organic substance metabolic process	1179
biological process	cellular localization	28	biological process	cellular component organization	119
biological process	cell cycle process	9	biological process	macromolecule localization	53
biological process	cellular component organization	136	biological process	nitrogen compound metabolic process	461
biological process	macromolecule localization	58	molecular function	ion binding	559
molecular function	ion binding	596	molecular function	oxidoreductase activity	240
molecular function	oxidoreductase activity	257	molecular function	receptor signaling protein activity	9
molecular function	carbohydrate binding	4	molecular function	carbohydrate binding	4
molecular function	substrate-specific transporter activity	112	molecular function	lyase activity	53
molecular function	lipid binding	8	molecular function	transmembrane transporter activity	137
molecular function	lyase activity	55	molecular function	substrate-specific transporter activity	98
molecular function	receptor activity	5	molecular function	receptor activity	4
molecular function	signaling receptor activity	5	molecular function	signaling receptor activity	4
molecular function	transmembrane transporter activity	146	molecular function	lipid binding	6
molecular function	receptor signaling protein activity	7	molecular function	pattern binding	7
molecular function	transcription factor activity, transcription factor binding	2	molecular function	isomerase activity	46
molecular function	hydrolase activity	435	molecular function	metal cluster binding	28
molecular function	cyclase activity	1	molecular function	cyclase activity	1
molecular function	transcription factor activity, core RNA polymerase binding	2	molecular function	transcription factor activity, core RNA polymerase binding	2
molecular function	carbohydrate derivative transporter activity	1	molecular function	carbohydrate derivative transporter activity	1
molecular function	macromolecular complex binding	12	molecular function	carbohydrate transporter activity	5
molecular function	transferase activity	582	molecular function	hydrolase activity	392
molecular function	metal cluster binding	27	molecular function	macromolecular complex binding	10
molecular function	isomerase activity	44	molecular function	transferase activity	534
molecular function	heterocyclic compound binding	800	molecular function	cofactor binding	23
molecular function	protein binding	120	molecular function	ligase activity	26
molecular function	organic cyclic compound binding	846	molecular function	heterocyclic compound binding	727
molecular function	pattern binding	5	molecular function	carbohydrate derivative binding	414
molecular function	ligase activity	29	molecular function	organic cyclic compound binding	760
molecular function	cofactor binding	25	molecular function	small molecule binding	470
molecular function	carbohydrate derivative binding	459	molecular function	protein binding	93
molecular function	peroxidase activity	1	molecular function	enzyme regulator activity	6
molecular function	small molecule binding	524	cellular component	cell periphery	40
molecular function	carbohydrate transporter activity	2	cellular component	external encapsulating structure	34
molecular function	enzyme regulator activity	7	cellular component	photosynthetic membrane	27
cellular component	cell periphery	42	cellular component	intrinsic component of membrane	1048
cellular component	external encapsulating structure	37	cellular component	plasma membrane	7
cellular component	photosynthetic membrane	33	cellular component	membrane part	1073
cellular component	viral capsid	14	cellular component	methyltransferase complex	3
cellular component	virion part	14	cellular component	viral capsid	12
cellular component	ribonucleoprotein complex	139	cellular component	virion part	12
cellular component	methyltransferase complex	3	cellular component	envelope	58
cellular component	cell-cell junction	29	cellular component	plasma membrane part	2
cellular component	plasma membrane	6	cellular component	side of membrane	2
cellular component	membrane protein complex	40	cellular component	chromatin	8
cellular component	intrinsic component of membrane	1081	cellular component	cell-cell junction	24
cellular component	cilium	1	cellular component	nuclear outer membrane-endoplasmic reticulum membrane network	20
cellular component	cell projection	1	cellular component	organelle part	236
cellular component	exoribonuclease complex	1	cellular component	intracellular organelle part	235
cellular component	membrane part	1110	cellular component	clathrin-coated pit	1
cellular component	plasma membrane part	2	cellular component	extrinsic component of membrane	1
cellular component	side of membrane	2	cellular component	membrane region	1
cellular component	organelle lumen	35	cellular component	organellar ribosome	2
cellular component	whole membrane	13	cellular component	outer membrane	2
cellular component	clathrin-coated pit	1	cellular component	organelle lumen	31
cellular component	extrinsic component of membrane	1	cellular component	ribonucleoprotein complex	110
cellular component	membrane region	1	cellular component	membrane protein complex	30
cellular component	chromatin	7	cellular component	non-membrane-bounded organelle	83
cellular component	nuclear outer membrane-endoplasmic reticulum membrane network	19	cellular component	endoplasmic reticulum membrane	3
cellular component	organellar ribosome	2	cellular component	membrane-bounded organelle	559
cellular component	membrane-bounded organelle	607	cellular component	intracellular organelle	614
cellular component	coated membrane	6	cellular component	organelle membrane	24
cellular component	intracellular organelle	662	cellular component	endomembrane system	37
cellular component	organelle part	237	cellular component	whole membrane	7
cellular component	cell part	961	cellular component	cell part	880
cellular component	intracellular organelle part	236	cellular component	coated membrane	1
cellular component	organelle membrane	28	cellular component	protein complex	69
cellular component	non-membrane-bounded organelle	87	cellular component	intracellular part	779
cellular component	outer membrane	1	cellular component	intracellular	781
cellular component	endomembrane system	41
cellular component	intracellular	869
cellular component	envelope	48
cellular component	intracellular part	865
cellular component	endoplasmic reticulum membrane	2
cellular component	protein complex	82

## Sheet: Table S7
	Pathways	Number of genes
		Profile 0	Profile 1	Profile 2	Profile 3	Profile 4	Profile 5	Profile 6	Profile 7
JS6	Plant hormone signal transduction	4	15	16	6	1	35	41	4
	Ribosome	0	17	89	2	3	4	2	2
	Carbon metabolism	1	6	41	3	10	29	23	4
	Starch and sucrose metabolism	6	14	20	9	1	23	25	1
	Phenylpropanoid biosynthesis	10	18	18	4	6	20	18	2
	Biosynthesis of amino acids	1	1	37	1	8	20	18	2
	Protein processing in endoplasmic reticulum	1	4	25	0	2	26	19	2
	Spliceosome	0	3	16	1	3	25	21	2
	Plant-pathogen interaction	2	4	13	2	3	24	21	2
	Purine metabolism	1	4	32	2	8	11	8	0
	Photosynthesis	2	19	13	1	1	2	2	0
NM5	Plant hormone signal transduction	6	7	20	7	3	55	20	3
	Carbon metabolism	3	4	51	8	3	28	10	1
	Ribosome	0	0	89	0	6	8	2	1
	Phenylpropanoid biosynthesis	7	16	34	11	5	17	4	1
	Biosynthesis of amino acids	3	5	40	5	5	27	4	0
	Starch and sucrose metabolism	4	4	30	11	2	27	6	1
	Protein processing in endoplasmic reticulum	1	4	25	2	1	43	1	1
	Plant-pathogen interaction	3	4	15	8	1	32	0	0
	Glycolysis / Gluconeogenesis	1	3	22	5	2	23	4	0
	Spliceosome	0	1	13	0	0	31	6	0
	Photosynthesis	0	0	25	1	4	2	2	0
